# Supplementary material for: Mg/Si- and Ag-Doped Carbon-Based Media Rainwater Filtration System for Multiple Pollutants Removal
Source: Materials (Basel). 2024 Nov 18;17(22):5638. doi: 10.3390/ma17225638 (PMC11595580; doi:10.3390/ma17225638)
Supplement: Supplementary file 1 [file materials-17-05638-s001.zip]

Archive with 1 entries (1 files):
- materials-3310571-supplementary.pdf
